# Supplementary material for: Selection of chromosome segment substitution lines with reduced grain chalkiness without yield penalty in rice
Source: Breed Sci. 2025 Mar 22;75(2):79–84. doi: 10.1270/jsbbs.24044 (PMC12395195; doi:10.1270/jsbbs.24044)
Supplement: Supplementary file 2 — Supplemental Table 1 [file 75_079_s2.xlsx]

## Sheet: Sheet1
Supplemental Table 1. Cultivation conditions under the fields of different cities and methods of grain discrimination in 2023
City	Seeding date	Transplanting date	Cultivation spacing	Planting density	Nutrition conditions	Grain discrimination
Tsukubamirai	2024-04-18	15-16 May	Three seedlings per hill were transplanted at a hill spacing of 30 cm and a row spacing 15 cm.	22.2 hills/m2	Slow release fertilizer was applied as basal dressing at a rate of 80:80:80 kg/ha for N:P2O5:K2O.	Grain descriminator (SATAKE)
Toyama	2024-03-27	2024-04-19	Four seedlings per hill were transplanted at a hill spacing of 30 cm and a row spacing 15 cm.	22.2 hills/m2	Fertilizer was applied as basal dressing at a rate of 60:100:80 kg/ha for N:P2O5:K2O.	Grain descriminator (Shizuoka Seiki, ES-V5)
Minamisatsuma	2024-03-03	2024-04-04	Four to five seedlings per hill were transplanted at a hill spacing of 30 cm and a row spacing 14 cm.	23.8 hills/m2	Fertilizer was applied as basal dressing at a rate of 40:60:47 kg/ha for N:P2O5:K2O and topdressing at a rate of 20:0:20 kg/ha for N:P2O5:K2O.	Judging by people's eye
