# Supplementary material for: Selection of chromosome segment substitution lines with reduced grain chalkiness without yield penalty in rice
Source: Breed Sci. 2025 Mar 22;75(2):79–84. doi: 10.1270/jsbbs.24044 (PMC12395195; doi:10.1270/jsbbs.24044)
Supplement: Supplementary file 3 — Supplemental Table 2 [file 75_079_s3.xlsx]

## Sheet: Sheet1
Supplemental Table 2. Agronomic traits of 148 CSSLs and Koshihikari in 2019, 2020, and 2021
Line name	Donor			Reference	2020 and 2021	2019	2020								2021
	Variety name	Origin	Subspecies		Average of percentage of perfect grains (%)	Days to heading	Days to heading	Aboveground dry weight (g)	Panicle weight (g)	Stem and leaf weight (g)	Culm length (cm)	Panicle length (cm)	Panicle number	Percentage of perfect grains (%)	Days to heading	Aboveground dry weight (g)	Panicle weight (g)	Stem and leaf weight (g)	Culm length (cm)	Panicle length (cm)	Panicle number	Percentage of perfect grains (%)
SL203	Kasalath	India	aus	Ishikawa et al. (2005)	12.5	101	106	86.78	31.26	55.52	115.28	20.32	16.8	16.9	100	85.74	36.68	49.06	116.96	22.52	19.8	8.1
SL204	Kasalath	India	aus	Ishikawa et al. (2005)	49.3	101	107	79.8	33.014	46.786	99.6	19.96	20	31.5	102	95.32	42.18	53.14	106.44	19.76	20.8	67.1
SL210	Kasalath	India	aus	Ishikawa et al. (2005)	32.45	103	105	93.36	37.91	55.45	104.48	19.72	19.8	19.6	100	81.28	37.98	43.3	103.56	20.52	23.8	45.3
SL211	Kasalath	India	aus	Ishikawa et al. (2005)	35.05	102	105	87.86	36.388	51.472	105.8	18.96	20.8	19.5	100	90.38	39.14	51.24	104.64	19.2	25	50.6
SL213	Kasalath	India	aus	Ishikawa et al. (2005)	44.6	100	106	87.2	39.742	47.458	98.72	20.4	17.8	23.8	98	87.28	35.94	51.34	100.36	20.96	22.6	65.4
SL222	Kasalath	India	aus	Ishikawa et al. (2005)	40.25	100	104	78.9	36.354	42.546	99.76	19.92	15.8	24.2	99	90.88	42.78	48.1	105.28	22	20.2	56.3
SL225	Kasalath	India	aus	Ishikawa et al. (2005)	37.35	103	103	79.78	35.072	44.708	107.76	20.76	16.2	20	98	85.34	41.3	44.04	110.76	21.08	19.2	54.7
SL227	Kasalath	India	aus	Ishikawa et al. (2005)	22.85	100	106	80.48	31.628	48.852	93.96	22.6	16	15	97	91.44	42.08	49.36	99.96	21.56	20.8	30.7
SL228	Kasalath	India	aus	Ishikawa et al. (2005)	37.2	103	106	85	31.84	53.16	98.4	21.68	17.6	27.6	98	88.22	41.56	46.66	102.24	22.04	19.2	46.8
SL229	Kasalath	India	aus	Ishikawa et al. (2005)	33.5	102	106	90.84	36.794	54.046	100.48	21.56	17.4	16.6	102	85.9	38.76	47.14	105.16	19.92	19.2	50.4
SL231	Kasalath	India	aus	Ishikawa et al. (2005)	37.5	102	106	94.6	41.104	53.496	98.76	20.4	16.4	29	101	97.34	47.78	49.56	101.56	22.12	21.2	46
SL234	Kasalath	India	aus	Ishikawa et al. (2005)	49.3	101	106	85.98	36.322	49.658	98.92	20.16	17.8	37.2	98	93.58	42.84	50.74	97.8	21.84	21.4	61.4
SL237	Kasalath	India	aus	Ishikawa et al. (2005)	39.45	102	107	98.12	42.394	55.726	110.48	19.84	16.8	28.2	100	90.76	44.54	46.22	111	21.44	18.8	50.7
SL238	Kasalath	India	aus	Ishikawa et al. (2005)	43.85	103	107	87.06	40.386	46.674	113.96	20.88	15.8	36.4	102	77.86	35.3	42.56	113.68	20.96	16.8	51.3
SL2002	IR64	Philippines	indica	Nagata et al. (2015)	20.65	100	105	97.48	40.768	56.712	106.2	19.64	23.4	13.4	98	94.8	38.5	56.3	99.64	21.6	22.6	27.9
SL2003	IR64	Philippines	indica	Nagata et al. (2015)	30.3	100	105	77.16	36.904	40.256	71.8	18.36	20.2	17.7	100	80.34	40.2	40.14	76.64	20.76	22.2	42.9
SL2004	IR64	Philippines	indica	Nagata et al. (2015)	48.25	102	106	89.42	41.006	48.414	92.16	18.96	22.2	39.6	98	93.22	46.18	47.04	99	20	20	56.9
SL2005	IR64	Philippines	indica	Nagata et al. (2015)	1	101	106	93.12	41.026	52.094	98.88	20	19	0.1	99	90.62	44.76	45.86	100.84	21.04	19	1.9
SL2011	IR64	Philippines	indica	Nagata et al. (2015)	6.95	101	103	72.86	29.328	43.532	95.92	20.08	18	3.1	97	80.22	35.7	44.52	95.24	21.08	21.6	10.8
SL2012	IR64	Philippines	indica	Nagata et al. (2015)	37	101	105	82.22	34.702	47.518	103.04	19.76	16.4	18.2	100	91.94	43.04	48.9	104.4	20.4	17.6	55.8
SL2013	IR64	Philippines	indica	Nagata et al. (2015)	26.7	100	105	81.92	32.88	49.04	103.08	18.68	19.4	14.8	100	91.2	43.96	47.24	105.92	19.8	20	38.6
SL2016	IR64	Philippines	indica	Nagata et al. (2015)	25.5	103	107	79.02	33.382	45.638	104.36	20.08	17.2	19	102	86.34	40.94	45.4	104.68	20.84	19.6	32
SL2019	IR64	Philippines	indica	Nagata et al. (2015)	2.75	102	104	85.38	39.242	46.138	101.4	19.44	16.8	0.2	100	86.9	44.32	42.58	101.28	19.92	18.6	5.3
SL2021	IR64	Philippines	indica	Nagata et al. (2015)	39.4	103	106	81.12	35.012	46.108	108.8	21.52	15.4	29.5	98	84.22	42.74	41.48	105.08	24.6	15	49.3
SL2022	IR64	Philippines	indica	Nagata et al. (2015)	43.2	103	106	82.8	36.106	46.694	100.48	20.44	18.2	30.2	100	89.84	45.7	44.14	102.68	21.08	18.6	56.2
SL2028	IR64	Philippines	indica	Nagata et al. (2015)	38.05	100	105	86.86	40.198	46.662	100.32	20.12	19	22.9	100	89.5	43.88	45.62	100.16	22.44	17.6	53.2
SL2029	IR64	Philippines	indica	Nagata et al. (2015)	33.8	100	105	78.46	29.758	48.702	108.68	18.96	15.2	23.7	99	88.92	44.8	44.12	106.92	20.84	17.6	43.9
SL2030	IR64	Philippines	indica	Nagata et al. (2015)	45.25	100	105	87.26	38.518	48.742	107.52	19.4	15.4	27.8	99	93.52	45.6	47.92	106	19.6	17.8	62.7
SL2033	IR64	Philippines	indica	Nagata et al. (2015)	51.45	100	105	90.4	42.462	47.938	105.68	20.72	19.6	36.3	100	91	45.26	45.74	106.52	20.44	19	66.6
SL2036	IR64	Philippines	indica	Nagata et al. (2015)	27.25	101	105	82.66	36.252	46.408	92.8	22.24	17.6	32.2	98	84.14	41.7	42.44	93.52	19.72	20.4	22.3
SL2037	IR64	Philippines	indica	Nagata et al. (2015)	55	102	105	94.62	41.496	53.124	105.56	20.16	18.2	42.6	101	86.7	43.16	43.54	102.4	20.52	17.4	67.4
SL2042	IR64	Philippines	indica	Nagata et al. (2015)	40.1	103	106	85.86	33.078	52.782	105.56	19.84	17.4	21.9	102	94.34	47.32	47.02	102.64	22	18.4	58.3
SL2403	Bei Khe	Cambodia	indica	Nagata et al. (2023)	40.5	103	105	84.14	35.66	48.48	98.6	18.96	24.4	24.1	100	86.74	44.2	42.54	100.12	19.2	24.2	56.9
SL2404	Bei Khe	Cambodia	indica	Nagata et al. (2023)	33.15	103	106	89.58	32.848	56.732	116.12	19.64	18	22.5	101	89.86	38.22	51.64	117.84	21	17.4	43.8
SL2405	Bei Khe	Cambodia	indica	Nagata et al. (2023)	32.75	100	106	82.02	26.718	55.302	116.38	19.1	16.4	12	98	79.62	32.76	46.86	116.28	20.52	17.4	53.5
SL2406	Bei Khe	Cambodia	indica	Nagata et al. (2023)	10.9	103	107	78.78	33.872	44.908	87.32	20.08	18.8	1.4	98	83.48	41.42	42.06	86.68	18.36	20.8	20.4
SL2409	Bei Khe	Cambodia	indica	Nagata et al. (2023)	60	102	107	88.54	36.096	52.444	98.56	19.4	18.4	50.8	102	89.78	41.38	48.4	100.88	19.88	21	69.2
SL2411	Bei Khe	Cambodia	indica	Nagata et al. (2023)	31.95	100	105	78.78	28.718	50.062	95.88	18.84	15.8	14.1	98	88.74	43.98	44.76	97.36	18.84	18.8	49.8
SL2413	Bei Khe	Cambodia	indica	Nagata et al. (2023)	39.45	102	106	90.48	39.838	50.642	98.8	20.04	19.6	23.4	101	85.44	42.56	42.88	97.36	19.6	18.4	55.5
SL2423	Bei Khe	Cambodia	indica	Nagata et al. (2023)	42.4	101	106	95.84	44.092	51.748	87.6	22.08	20.8	34.7	102	74.8	36.44	38.36	86.56	22.56	17.2	50.1
SL2426	Bei Khe	Cambodia	indica	Nagata et al. (2023)	39.3	103	106	85.5	33.464	52.036	97.04	18.76	15	16.4	102	78.04	37.82	40.22	94.76	19.16	14.8	62.2
SL2427	Bei Khe	Cambodia	indica	Nagata et al. (2023)	47.4	101	106	69.52	29.966	39.554	97.04	20.64	13.6	29.7	100	88.38	42.7	45.68	102	21.84	18.8	65.1
SL2428	Bei Khe	Cambodia	indica	Nagata et al. (2023)	22	101	106	82.22	37.104	45.116	93.72	18.24	16.2	6.7	100	75.36	37.54	37.82	95.36	19	16.6	37.3
SL2429	Bei Khe	Cambodia	indica	Nagata et al. (2023)	28.55	101	105	85.3	34.024	51.276	95.6	18.72	18	6.9	98	88.42	41.52	46.9	95.64	18.64	19.2	50.2
SL2430	Bei Khe	Cambodia	indica	Nagata et al. (2023)	34.15	103	107	74.9	34.042	40.858	89.28	19.52	15.4	17	101	78.46	42.08	36.38	93.48	19.44	16.8	51.3
SL2431	Bei Khe	Cambodia	indica	Nagata et al. (2023)	39.4	102	106	86.54	36.92	49.62	97.2	18.68	16.8	16.3	101	94.38	46.18	48.2	101.44	19.64	19.4	62.5
SL2435	Bei Khe	Cambodia	indica	Nagata et al. (2023)	26.4	103	107	78.74	31.714	47.026	92.84	18.56	14.8	15.9	102	86.14	38.84	47.3	98.6	19.24	16.4	36.9
SL2439	Bei Khe	Cambodia	indica	Nagata et al. (2023)	37	103	106	88.26	37.05	51.21	95.16	20	17	9	102	88.26	44.38	43.88	97.44	20.56	17	65
SL2440	Bei Khe	Cambodia	indica	Nagata et al. (2023)	39.15	103	106	86.86	37.77	49.09	99.68	20	17	22.9	98	89.46	44.9	44.56	98.88	21.92	17.2	55.4
SL2441	Bei Khe	Cambodia	indica	Nagata et al. (2023)	41.25	103	106	87.08	33.266	53.814	106	20.84	18	23.5	98	91.4	41.92	49.48	105.52	20.04	19	59
SL2503	Tupa 121-3	Bangladesh	indica	Nagata et al. (2023)	15.1	101	106	63.86	17.614	46.246	110.6	18.84	18.8	4.5	101	86.74	38	48.74	107.96	21.04	21.4	25.7
SL2504	Tupa 121-3	Bangladesh	indica	Nagata et al. (2023)	21.15	101	106	92.52	38.338	54.182	108.88	20.28	19.4	10.5	101	73.92	30.84	43.08	105.76	20.48	21	31.8
SL2505	Tupa 121-3	Bangladesh	indica	Nagata et al. (2023)	19.65	103	106	84.34	34.178	50.162	111.6	19.96	19.6	14.7	101	68.28	30.46	37.82	103.2	22.4	18.6	24.6
SL2507	Tupa 121-3	Bangladesh	indica	Nagata et al. (2023)	3.15	100	105	87.66	40.06	47.6	101.24	20.48	21.4	4.2	99	75.5	31.92	43.58	97.32	19.16	19.8	2.1
SL2514	Tupa 121-3	Bangladesh	indica	Nagata et al. (2023)	39.5	102	106	94.58	39.56	55.02	123.68	20.6	21.4	23.3	100	88.16	42.36	45.8	106.12	19.4	18.8	55.7
SL2515	Tupa 121-3	Bangladesh	indica	Nagata et al. (2023)	37.5	100	105	88.4	38.062	50.338	128.76	19.2	19.4	28.5	99	87.52	41.78	45.74	103.24	20.56	17.8	46.5
SL2516	Tupa 121-3	Bangladesh	indica	Nagata et al. (2023)	43.35	102	106	95.16	44.112	51.048	101.96	19.76	22.4	23.3	100	86.16	39.44	46.72	97.68	21	20.4	63.4
SL2520	Tupa 121-3	Bangladesh	indica	Nagata et al. (2023)	36.5	102	106	95.5	39.7	55.8	122.48	15.72	21.8	15.8	100	95.48	44.22	51.26	105.32	19.92	21.2	57.2
SL2521	Tupa 121-3	Bangladesh	indica	Nagata et al. (2023)	36.25	102	106	97.06	34.4	62.66	115.08	19	17.4	9.9	102	97.8	39.1	58.7	111.32	21.32	18.4	62.6
SL2522	Tupa 121-3	Bangladesh	indica	Nagata et al. (2023)	36.3	100	105	89.14	37.726	51.414	116.46	19	20.4	18.9	98	78.46	36.6	41.86	95.92	21.16	18.8	53.7
SL2527	Tupa 121-3	Bangladesh	indica	Nagata et al. (2023)	46.55	102	106	87.54	39.858	47.682	104.68	20.52	20.6	31.6	101	81.5	41.82	39.68	109.56	20.84	19	61.5
SL2528	Tupa 121-3	Bangladesh	indica	Nagata et al. (2023)	37.65	100	106	94.26	38.912	55.348	104.04	19.72	19.4	29.3	98	90.92	45.68	45.24	101.52	21.64	20	46
SL2533	Tupa 121-3	Bangladesh	indica	Nagata et al. (2023)	42.8	100	105	96.42	44.68	51.74	108.16	21.64	20.6	23.7	100	84.64	43.34	41.3	101.16	22.56	17.6	61.9
SL2534	Tupa 121-3	Bangladesh	indica	Nagata et al. (2023)	43.15	103	106	85.88	30.472	55.408	113.56	19.96	15.2	11.4	101	78.64	33.56	45.08	108.96	20.6	12.4	74.9
SL2536	Tupa 121-3	Bangladesh	indica	Nagata et al. (2023)	41.65	101	105	102.56	45.23	57.33	107.72	19.56	20.6	20	98	81.18	35.58	45.6	98.4	19.52	18.2	63.3
SL2537	Tupa 121-3	Bangladesh	indica	Nagata et al. (2023)	52.7	101	105	95.02	39.652	55.368	102.84	18.88	18.2	30.1	100	91.42	43.36	48.06	99.08	19.56	19	75.3
SL2540	Tupa 121-3	Bangladesh	indica	Nagata et al. (2023)	37.05	103	107	94.34	39.714	54.626	98.88	19.24	17.6	15.2	102	91.82	44.48	47.34	98.64	19.4	17.2	58.9
SL2541	Tupa 121-3	Bangladesh	indica	Nagata et al. (2023)	32.75	100	106	92.6	39.06	53.54	96.92	21.24	20	18	100	82.3	35.88	46.42	95.64	20.8	17.4	47.5
SL2542	Tupa 121-3	Bangladesh	indica	Nagata et al. (2023)	44.1	102	106	96.2	41.006	55.194	103.12	19.8	18.8	25	100	90.4	45.04	45.36	100.32	20.64	18.4	63.2
SL2543	Tupa 121-3	Bangladesh	indica	Nagata et al. (2023)	33.2	103	107	103.8	44.47	59.33	101	17.8	20	10.5	102	89.26	41.04	48.22	93.8	20.84	18.8	55.9
SL2544	Tupa 121-3	Bangladesh	indica	Nagata et al. (2023)	32.55	100	105	91.82	42.866	48.954	88.64	19.2	21.2	18.4	100	89.52	44.78	44.74	87.96	20.8	21	46.7
SL2545	Tupa 121-3	Bangladesh	indica	Nagata et al. (2023)	44.7	100	106	90.52	39.614	50.906	102.04	19.16	18.4	25	100	88.74	45.12	43.62	95.48	21.32	18	64.4
SL2546	Tupa 121-3	Bangladesh	indica	Nagata et al. (2023)	45.55	100	106	95.28	45.27	50.01	105.48	19.4	20	26.5	101	83.98	43.66	40.32	102.32	20.72	17.6	64.6
SL2601	Muha	India	aus	Nagata et al. (2023)	34.85	103	106	105.26	44.28	60.98	110.12	19.2	17.8	26.7	100	97.5	47.28	50.22	104.04	19.88	16.4	43
SL2602	Muha	India	aus	Nagata et al. (2023)	21.1	100	104	88.62	40.726	47.894	116.12	19.92	17.6	10.6	98	91.76	41.78	49.98	115.04	21.04	16.4	31.6
SL2603	Muha	India	aus	Nagata et al. (2023)	41.05	102	104	99.32	44.38	54.94	118	20.2	20.2	38.1	98	85.02	39	46.02	111.52	22.16	15.4	44
SL2604	Muha	India	aus	Nagata et al. (2023)	25.05	100	104	85.12	31.462	53.658	114.12	24	16.2	12.5	98	85.74	40.94	44.8	111.56	21.56	15.6	37.6
SL2606	Muha	India	aus	Nagata et al. (2023)	52.15	103	106	78.94	36.32	42.62	117.48	19.64	18.2	48.6	100	86.16	42.9	43.26	110.08	19.68	19.2	55.7
SL2607	Muha	India	aus	Nagata et al. (2023)	31.75	103	106	99.18	42.78	56.4	103	20.76	21	15.2	100	89.64	41.24	48.4	104.4	21.08	19.2	48.3
SL2608	Muha	India	aus	Nagata et al. (2023)	37.1	102	104	94.42	40.816	53.604	105.16	20.16	20	25.8	98	97.36	46.82	50.54	104.56	21.6	19.6	48.4
SL2609	Muha	India	aus	Nagata et al. (2023)	29.05	103	106	83.36	36.66	46.7	112.8	20.56	18	19.5	98	82	37.92	44.08	109.12	20.76	19.6	38.6
SL2612	Muha	India	aus	Nagata et al. (2023)	40.1	103	104	89.12	41.294	47.826	97.52	20.28	19.2	41.7	98	95.32	46.98	48.34	97.84	21.4	19.2	38.5
SL2615	Muha	India	aus	Nagata et al. (2023)	42.4	103	105	101.88	47.772	54.108	113.52	25.36	19	35	97	95.4	49.22	46.18	110.24	21.48	20.8	49.8
SL2618	Muha	India	aus	Nagata et al. (2023)	47.45	100	103	87.78	36.528	51.252	110.92	21.48	17.4	31.4	97	91.04	42.04	49	112.24	22.68	20.6	63.5
SL2621	Muha	India	aus	Nagata et al. (2023)	6.45	100	103	96.76	40.938	55.822	113.6	19.2	16.6	2.4	98	86.82	41.88	44.94	110.76	19.96	19.4	10.5
SL2625	Muha	India	aus	Nagata et al. (2023)	13.55	103	104	82.46	37.832	44.628	103	20.04	17.8	26.5	100	65.84	28.12	37.72	110.04	20.48	17.4	0.6
SL2626	Muha	India	aus	Nagata et al. (2023)	36	103	106	84.06	36.31	47.75	97.92	19.48	16.4	24.6	98	90.14	44.38	45.76	105.08	19.68	19.2	47.4
SL2631	Muha	India	aus	Nagata et al. (2023)	37.45	103	106	96.88	39.228	57.652	101.36	20	18.4	27.7	98	91.08	47.42	43.66	104.8	21.8	19.8	47.2
SL2632	Muha	India	aus	Nagata et al. (2023)	20.8	102	104	88.88	39.762	49.118	97.08	20.92	18.2	23.1	98	92.96	46.36	46.6	101.64	20.32	16.8	18.5
SL2637	Muha	India	aus	Nagata et al. (2023)	37.55	102	104	97.7	43.738	53.962	97.4	19.48	21.6	22.9	100	93.64	47.14	46.5	98.84	19.16	23.6	52.2
SL2640	Muha	India	aus	Nagata et al. (2023)	44.55	102	107	93.7	43.366	50.334	103.2	18.68	21.6	19.3	100	87.32	40.34	46.98	105.36	21.28	19.2	69.8
SL2642	Muha	India	aus	Nagata et al. (2023)	37.95	103	105	92.34	41.754	50.586	104.48	20.8	20.8	14.4	98	90.88	44.84	46.04	107.64	22.08	21.4	61.5
SL3001	Basilanon	Philippines	tropical japonica	Nagata et al. (2023)	35.9	101	106	94.2	37.106	57.094	107.04	19	18.4	25.3	100	79.16	34.5	44.66	112.24	20.52	20.2	46.5
SL3003	Basilanon	Philippines	tropical japonica	Nagata et al. (2023)	27.75	102	105	72.44	29.782	42.658	108.4	19.24	18.4	24.2	100	69.78	31.38	38.4	102.32	20.64	19.4	31.3
SL3004	Basilanon	Philippines	tropical japonica	Nagata et al. (2023)	21.4	100	105	78.22	36.534	41.686	109.52	20.36	22.8	20.4	98	87.18	38.78	48.4	106.44	19.48	22	22.4
SL3007	Basilanon	Philippines	tropical japonica	Nagata et al. (2023)	30.6	100	105	101.14	40.896	60.244	107.44	18.92	20.8	29.9	100	81.34	34.56	46.78	100.92	20	20.2	31.3
SL3008	Basilanon	Philippines	tropical japonica	Nagata et al. (2023)	43.5	102	105	92.78	39.53	53.25	103.96	19.32	19	25.4	98	87.08	39.62	47.46	99.92	20.48	20	61.6
SL3009	Basilanon	Philippines	tropical japonica	Nagata et al. (2023)	26.1	103	106	90.4	39.22	51.18	106.4	20.52	19.2	7	101	93.1	43	50.1	106.72	20.48	19.8	45.2
SL3016	Basilanon	Philippines	tropical japonica	Nagata et al. (2023)	5	100	104	89.62	38.78	50.84	102.28	21.4	18.4	1	97	72.28	31.14	41.14	95.44	22.44	17.2	9
SL3018	Basilanon	Philippines	tropical japonica	Nagata et al. (2023)	41.2	100	106	90.46	38.856	51.604	102.68	20.64	20.6	30.6	98	74.58	36.34	38.24	97.52	20.04	20.2	51.8
SL3019	Basilanon	Philippines	tropical japonica	Nagata et al. (2023)	18.05	103	106	80.76	30.97	49.79	103.08	21.72	15.4	0.6	101	99.18	45.32	53.86	104.12	21.6	21	35.5
SL3020	Basilanon	Philippines	tropical japonica	Nagata et al. (2023)	5.95	100	106	80.98	30.57	50.41	96.48	19.48	17.6	0.8	100	92.26	42.2	50.06	94.4	20.84	20.4	11.1
SL3024	Basilanon	Philippines	tropical japonica	Nagata et al. (2023)	32	103	106	81.72	35.366	46.354	109.48	20.8	14	24.7	99	82.06	39.32	42.74	104.44	21.24	15	39.3
SL3025	Basilanon	Philippines	tropical japonica	Nagata et al. (2023)	37.35	101	106	92.52	40.892	51.628	103.04	20.48	17.8	26.9	98	91.64	42.9	48.74	100.16	22.08	16.6	47.8
SL3030	Basilanon	Philippines	tropical japonica	Nagata et al. (2023)	43.65	100	104	89.94	41.202	48.738	108.2	20.92	18.4	29.5	98	82.56	40.16	42.4	107.56	20.44	18.2	57.8
SL3032	Basilanon	Philippines	tropical japonica	Nagata et al. (2023)	39.3	100	104	80.38	38.36	42.02	108.08	18.8	16	24.1	98	86.66	42.16	44.5	106.52	19.88	18.4	54.5
SL3033	Basilanon	Philippines	tropical japonica	Nagata et al. (2023)	41.05	101	106	89.78	37.21	52.57	107.92	19.76	18.4	26.6	100	87.86	43.74	44.12	108.12	20.56	18	55.5
SL3034	Basilanon	Philippines	tropical japonica	Nagata et al. (2023)	16.2	103	107	89.84	38.524	51.316	105.16	20.4	18	0.3	98	85.2	42.94	42.26	101.24	18.84	19.4	32.1
SL3036	Basilanon	Philippines	tropical japonica	Nagata et al. (2023)	41.1	100	105	94.26	42.888	51.372	107.04	20	20	31.7	99	88.02	44.3	43.72	102.28	20	20	50.5
SL3037	Basilanon	Philippines	tropical japonica	Nagata et al. (2023)	50.2	103	105	56.2	12.638	43.562	100.8	19.24	14.8	41.7	100	93.2	45.24	47.96	104.36	19.6	20.2	58.7
SL3038	Basilanon	Philippines	tropical japonica	Nagata et al. (2023)	51.65	102	105	90.54	40.194	50.346	104.68	19.24	18.8	30.8	100	95.26	44.46	50.8	104.44	19.72	19.6	72.5
SL3039	Basilanon	Philippines	tropical japonica	Nagata et al. (2023)	51.85	103	105	78.28	32.504	45.776	101.16	19.64	17.8	35.9	100	88.7	39.8	48.9	97.52	20.08	18.8	67.8
SL3040	Basilanon	Philippines	tropical japonica	Nagata et al. (2023)	40.2	103	106	93.14	41.556	51.584	97.04	19.68	19.4	35.9	100	84.1	38.1	46	93.48	20.4	20	44.5
SL3043	Basilanon	Philippines	tropical japonica	Nagata et al. (2023)	27.6	101	105	86.56	42.092	44.468	89.04	20.32	22	13.3	100	84.9	41.86	43.04	89.92	21.28	19.8	41.9
SL3044	Basilanon	Philippines	tropical japonica	Nagata et al. (2023)	33.5	100	106	89.36	41.602	47.758	101.6	20.68	19.6	23	98	89.46	42.44	47.02	99.4	20.68	20.8	44
SL3045	Basilanon	Philippines	tropical japonica	Nagata et al. (2023)	39	103	106	86.24	38.682	47.558	99.52	21.88	18	23.6	98	91.24	46.5	44.74	100.92	21.52	19.6	54.4
SL3046	Basilanon	Philippines	tropical japonica	Nagata et al. (2023)	27.25	100	105	85.86	38.588	47.272	100.24	20.4	16.6	21	98	90.18	43.18	47	102.96	19.8	23.4	33.5
SL3202	Naba	India	indica	Nagata et al. (2023)	20	103	106	85.62	37.978	47.642	100.52	19.6	22.4	14.4	99	56.62	26.7	29.92	97.44	20.76	16.4	25.6
SL3203	Naba	India	indica	Nagata et al. (2023)	31.15	103	107	77.22	30.278	46.942	81.64	18.28	19	9.2	101	75.14	37.26	37.88	82.8	20.48	17.4	53.1
SL3205	Naba	India	indica	Nagata et al. (2023)	43.55	102	106	90.6	40.546	50.054	96.04	20.88	21.6	17.7	100	89.38	46.32	43.06	97.68	21.04	19	69.4
SL3209	Naba	India	indica	Nagata et al. (2023)	48.35	103	106	92.18	42.106	50.074	101.2	20.16	21	30.4	101	90.64	45.1	45.54	103.24	18.8	17.8	66.3
SL3213	Naba	India	indica	Nagata et al. (2023)	32.35	102	106	93.5	38.004	55.496	106.36	19.56	22	14.6	98	88.12	41.7	46.42	101.72	20.48	21.2	50.1
SL3214	Naba	India	indica	Nagata et al. (2023)	34.9	101	106	84	35.93	48.07	103.64	20.2	20.6	13.2	100	103.4	46.42	56.98	103.2	20.24	21.6	56.6
SL3215	Naba	India	indica	Nagata et al. (2023)	56.9	102	107	101.84	41.712	60.128	106.6	19.36	20.6	45.8	102	94.52	43.04	51.48	105.96	20.76	18.4	68
SL3218	Naba	India	indica	Nagata et al. (2023)	18.6	100	106	89.92	41.64	48.28	105.8	19.72	22.2	10	100	91.6	46.64	44.96	103.92	20.24	20.8	27.2
SL3226	Naba	India	indica	Nagata et al. (2023)	12.4	102	105	88.3	37.964	50.336	101.08	19.44	19.4	0.6	101	91.28	45.2	46.08	101.52	20.16	19.8	24.2
SL3227	Naba	India	indica	Nagata et al. (2023)	34.25	103	106	103.68	47.238	56.442	110.56	19.76	18.4	20	101	90.84	43.3	47.54	106.88	20.36	19.8	48.5
SL3228	Naba	India	indica	Nagata et al. (2023)	34.5	101	105	102.7	41.92	60.78	105.48	20.24	19.8	20.6	98	85.58	40.6	44.98	99.08	20.16	18.4	48.4
SL3229	Naba	India	indica	Nagata et al. (2023)	49.15	101	104	99.26	43.632	55.628	102.08	20.64	21	29.9	100	78.52	37.48	41.04	99.2	20.52	16.8	68.4
SL3231	Naba	India	indica	Nagata et al. (2023)	22.7	101	105	86.04	32.566	53.474	110.32	19.72	18.6	15.2	100	86.96	39.74	47.22	104.24	20.8	17.2	30.2
SL3232	Naba	India	indica	Nagata et al. (2023)	29.85	103	104	82.74	33.772	48.968	101.28	19.8	18.8	13.9	100	88.74	43.58	45.16	94.88	21.24	18.6	45.8
SL3233	Naba	India	indica	Nagata et al. (2023)	50.1	102	106	101.4	40.14	61.26	113.16	19.4	24.2	32.5	100	88.18	42.54	45.64	102.96	20.56	19.4	67.7
SL3236	Naba	India	indica	Nagata et al. (2023)	51.25	103	106	99.7	39.51	60.19	105.32	19.72	22	34.5	100	94.18	42.1	52.08	102.86	19.94	21	68
SL3301	Bleiyo	Thailand	indica	Nagata et al. (2023)	3.35	102	106	79.56	36.694	42.866	92.36	19.88	15.2	1.5	98	84.38	41.38	43	100.16	19.52	16.2	5.2
SL3304	Bleiyo	Thailand	indica	Nagata et al. (2023)	24.95	100	106	83.92	28.328	55.592	109.64	19.84	13.8	7.1	98	84.84	36.18	48.66	111.36	20.2	16	42.8
SL3306	Bleiyo	Thailand	indica	Nagata et al. (2023)	38.35	100	106	82.22	36.9104	45.3096	90.96	18.32	18.6	30.2	98	85.54	43.7	41.84	92.48	19.6	20.2	46.5
SL3308	Bleiyo	Thailand	indica	Nagata et al. (2023)	11.7	102	107	86.88	36.008	50.872	93.36	19.96	17.8	2	100	96.64	47.74	48.9	94.84	19.4	19.4	21.4
SL3313	Bleiyo	Thailand	indica	Nagata et al. (2023)	24.55	100	106	81.94	30.87	51.07	98.64	18.96	17.4	10	97	80.72	37.3	43.42	95.84	19.52	18.8	39.1
SL3314	Bleiyo	Thailand	indica	Nagata et al. (2023)	26.35	101	106	87.76	29.39	58.37	96.36	18.36	18.8	15.9	98	87.76	39.6	48.16	95.84	19.48	18.8	36.8
SL3318	Bleiyo	Thailand	indica	Nagata et al. (2023)	45.95	100	106	85.36	37.688	47.672	92.36	21.2	17.6	23.5	101	81.14	37.74	43.4	99.6	21.04	15.8	68.4
SL3330	Bleiyo	Thailand	indica	Nagata et al. (2023)	42.2	101	106	81.38	34.456	46.924	99.56	18.32	16.6	31.5	98	83.96	41.68	42.28	97.16	20.04	17.8	52.9
SL3332	Bleiyo	Thailand	indica	Nagata et al. (2023)	31.05	103	106	83.92	34.71	49.21	95.84	18.56	17.4	25.7	98	81.22	38.28	42.94	91.96	18.92	19	36.4
SL3334	Bleiyo	Thailand	indica	Nagata et al. (2023)	31.45	101	104	89.42	39.502	49.918	96.36	20.84	17.6	12.5	98	89.3	43.36	45.94	93.08	19.6	20.4	50.4
SL3335	Bleiyo	Thailand	indica	Nagata et al. (2023)	45.05	103	107	98.52	44.482	54.038	101	19.24	19.2	33.9	101	92.12	40	52.12	99.84	19.56	18.2	56.2
SL3336	Bleiyo	Thailand	indica	Nagata et al. (2023)	32.15	101	106	83.54	39.216	44.324	101.88	21.12	16.2	15.5	98	89.88	41.88	48	103.84	20.52	18.2	48.8
SL3337	Bleiyo	Thailand	indica	Nagata et al. (2023)	41.95	102	105	86.36	35.632	50.728	104.16	21.72	16.6	26.4	98	86.8	35.28	51.52	104.16	21.52	17.8	57.5
SL3338	Bleiyo	Thailand	indica	Nagata et al. (2023)	37.2	103	106	91.94	38.282	53.658	98.96	20.52	18.2	15.8	100	97.26	46.22	51.04	100.48	18.12	20.6	58.6
SL3340	Bleiyo	Thailand	indica	Nagata et al. (2023)	31.05	103	106	89.06	28.788	60.272	99.16	19.32	20	22.6	98	95.72	40.24	55.48	100.6	20.48	21	39.5
*Koshihikari	-		temperate japonica		35.2313	100-103	104-106	90.2	39.8	50.5	102.6	20.2	18.5	19.4	98-101	91.4	42.3	49.1	102.9	20.6	19	51
*A genetic background. Average value of 8 replicates is shown for each trait in 'Koshihikari' while a value in each CSSL is based on 1 replicate
