# Supplementary material for: Selection of chromosome segment substitution lines with reduced grain chalkiness without yield penalty in rice
Source: Breed Sci. 2025 Mar 22;75(2):79–84. doi: 10.1270/jsbbs.24044 (PMC12395195; doi:10.1270/jsbbs.24044)
Supplement: Supplementary file 4 — Supplemental Table 3 [file 75_079_s4.xlsx]

## Sheet: Sheet1
Supplemental Table 3. Percentage of perfect grains and yield in the selected CSSLs under field conditions in different cities in 2023
Line/Variety	Percentage of perfect grains (%)			Yield (kg/ha)
	Tsukubamirai	Toyama	Minamisatsuma	Tsukubamirai	Toyama	Minamisatsuma
Koshihikari	41.6	33.9	77	5910	4800	4050
SL2033	49.9	40.4	73	5930	4420	3780
SL2037	48.7	34.8	82	6240	4240	4510
SL3215	62.8	22.6	89	5450	2250	3330
