# Supplementary material for: Selection of chromosome segment substitution lines with reduced grain chalkiness without yield penalty in rice
Source: Breed Sci. 2025 Mar 22;75(2):79–84. doi: 10.1270/jsbbs.24044 (PMC12395195; doi:10.1270/jsbbs.24044)
Supplement: Supplementary file 5 — Supplemental Table 4 [file 75_079_s5.xlsx]

## Sheet: Sheet1
Supplemental Table 4. Heading date and average daily temperature in 20 days after heading in the selected CSSLs in different cities in 2023
Line	Heading date			Average daily temperaturea in 20 days after heading (℃)
	Tsukubamirai	Toyama	Minamisatsuma	Tsukubamirai	Toyama	Minamisatsuma
Koshihikari	2024-08-06	2024-07-21	2024-06-21	28.6	30.7	27.5
SL2033	2024-08-06	2024-07-22	2024-06-20	28.6	30.9	27.3
SL2037	2024-08-06	2024-07-20	2024-06-22	28.6	30.3	27.7
SL3215	2024-08-06	2024-07-21	2024-06-23	28.6	30.7	28
a, Daily temperature was obtained in the field of Minamisatsuma city. Daily temperature in Tsukubamirai city was referred to that in Tateno city based on the website of Japanese Meteorological Agency (https://www.jma.go.jp/jma/indexe.html). Daily temperature in Toyama city was obtained from the website of Japanese Meteorological Agency (https://www.jma.go.jp/jma/indexe.html).
